# Supplementary material for: Ischemia-Reperfusion Injury in a Simulated Lung Transplant Setting Differentially Regulates Transcriptomic Profiles between Human Lung Endothelial and Epithelial Cells
Source: Cells. 2021 Oct 10;10(10):2713. doi: 10.3390/cells10102713 (PMC8534993; doi:10.3390/cells10102713)
Supplement: Supplementary file 1 [file cells-10-02713-s001.zip]

Archive with 1 entries (1 files):
- cells-1385708-supplementary.pdf
